# Supplementary material for: Uptake and leakage rates differentially shape community arrangement and composition of microbial consortia
Source: ISME J. 2025 Jun 13;19(1):wraf122. doi: 10.1093/ismejo/wraf122 (PMC12422018; doi:10.1093/ismejo/wraf122)
Supplement: Source_Data_wraf122(1) [file source_data_wraf122(1).xlsx]

## Sheet: Figure2
Figure 2c	Name	Code	replicate 1	replicate 2	replicate 3	replicate 4	replicate 5	replicate 6
Blue	Ctr + aa	AA	134.417	162.61	130.723	n/a	137.986	176.295	sector width (um)
Yellow	Ctr + aa	AA	156.277	169.494	136.302	n/a	143.654	147.164
blue	Ctr	A	53.4872	48.3157	60.9192	33.0093	77.8019	44.1527
yellow	Ctr	A	n/a	9.07301	10.7049	14.6191	11.3248	10.7317
Figure 2d			replicate 1	replicate 2	replicate 3	replicate 4	replicate 5	replicate 6
blue/yellow	Ctr + aa	AA	0.860122	0.959381	0.959072	n/a	0.960545	1.19795	Ratio sector size blue/yellow
blue/yellow	Ctr	A	n/a	5.32521	5.69079	2.25797	6.87005	4.11423
Figure 2e			replicate 1	replicate 2	replicate 3	replicate 4	replicate 5	replicate 6
Blue	Ctr + aa	AA	0.547971	0.558666	0.522579	0.552525	0.574555	0.495205	Frequency of blue
Yellow	Ctr + aa	AA	0.452029	0.441334	0.477421	0.447475	0.425445	0.504795
blue	Ctr	A	0.763527	0.7386	0.784529	0.768811	0.752958	0.747939
yellow	Ctr	A	0.236473	0.2614	0.215471	0.231189	0.247042	0.252061

## Sheet: Figure3
Figure 3c	Name	Code	replicate 1	replicate 2	replicate 3	replicate 4	replicate 5	replicate 6
blue	Ctr	A	53.4872	48.3157	60.9192	33.0093	77.8019	44.1527	sector width (um)
yellow	Ctr	A	n/a	9.07301	10.7049	14.6191	11.3248	10.7317
blue	Pu	B	7.58226	n/a	19.8905	7.1821	n/a	7.48934
yellow	Pu	B	9.8333	n/a	8.71485	9.12083	10.6428	7.87751
Figure 3d			replicate 1	replicate 2	replicate 3	replicate 4	replicate 5	replicate 6	Ratio sector size blue/yellow
blue/yellow	Ctr	A	n/a	5.32521	5.69079	2.25797	6.87005	4.11423
blue/yellow	Pu	B	0.77108	n/a	2.28237	0.78744	n/a	0.950724
Figure 3e			replicate 1	replicate 2	replicate 3	replicate 4	replicate 5	replicate 6
blue	Ctr	A	0.763527	0.7386	0.784529	0.768811	0.752958	0.747939	Frequency of blue
yellow	Ctr	A	0.236473	0.2614	0.215471	0.231189	0.247042	0.252061
blue	Pu	B	0.584219	0.621063	0.660171	0.601168	0.586782	0.609258
yellow	Pu	B	0.415781	0.378937	0.339829	0.398832	0.413218	0.390742

## Sheet: Figure4
Figure 4c	Name	Code	replicate 1	replicate 2	replicate 3	replicate 4	replicate 5	replicate 6
blue	Ctr	A	53.4872	48.3157	60.9192	33.0093	77.8019	44.1527	sector width (um)
blue	Tp	C	14.9301	37.2332	6.07263	6.85514	22.7844	25.6041
blue	Pp	E	n/a	229.186	213.794	225.811	224.008	244.332
blue	Pp Tp	G	107.501	86.5892	117.746	140.174	n/a	131.623
yellow	Ctr	A	n/a	9.07301	10.7049	14.6191	11.3248	10.7317
yellow	Tp	C	11.9365	7.99321	7.46385	8.39974	7.13619	n/a
yellow	Pp	E	118.814	155.669	120.964	98.721	120.014	88.6511
yellow	Pp Tp	G	96.755	79.4377	100.57	121.388	114.751	120.482
Figure 4d			replicate 1	replicate 2	replicate 3	replicate 4	replicate 5	replicate 6
blue/yellow	Ctr	A	n/a	5.32521	5.69079	2.25797	6.87005	4.11423	Ratio sector size blue/yellow
blue/yellow	Tp	C	1.2508	4.6581	0.813606	0.816114	3.1928	n/a
blue/yellow	Pp	E	n/a	1.47226	1.76742	2.28736	1.86651	2.75611
blue/yellow	Pp Tp	G	1.11107	1.09003	1.17078	1.15476	n/a	1.09247
Figure 4e			replicate 1	replicate 2	replicate 3	replicate 4	replicate 5	replicate 6
blue	Ctr	A	0.763527	0.7386	0.784529	0.768811	0.752958	0.747939	Frequency of blue
blue	Tp	C	0.442893	0.46978	0.417969	0.431264	0.468417	0.425467
blue	Pp	E	0.890486	0.764024	0.866541	0.867767	0.846631	0.793595
blue	Pp Tp	G	0.647981	0.585102	0.73528	0.775817	0.598161	0.650232
yellow	Ctr	A	0.236473	0.2614	0.215471	0.231189	0.247042	0.252061
yellow	Tp	C	0.557107	0.53022	0.582031	0.568736	0.531583	0.574533
yellow	Pp	E	0.109514	0.235976	0.133459	0.132233	0.153369	0.206405
yellow	Pp Tp	G	0.352019	0.414898	0.26472	0.224183	0.401839	0.349768

## Sheet: Figure5
Figure 5c	Name	Code	replicate 1	replicate 2	replicate 3	replicate 4	replicate 5	replicate 6
blue	Ctr	A	53.4872	48.3157	60.9192	33.0093	77.8019	44.1527	sector width (um)
blue	Pu Tp	D	n/a	4.99662	4.99856	n/a	5.07639	5.07066
blue	Pp Pu	F	173.522	148.214	114.743	277.531	133.174	209.713
blue	Pu Pp Tp	H	137.003	144.416	149.445	129.873	123.545	n/a
yellow	Ctr	A	n/a	9.07301	10.7049	14.6191	11.3248	10.7317
yellow	Pu Tp	D	13.3168	42.003	26.7241	17.4815	16.3427	20.8916
yellow	Pp Pu	F	123.066	121.556	105.164	n/a	121.881	129.31
yellow	Pu Pp Tp	H	115.182	n/a	111.124	110.849	113.772	n/a
Figure 5d			replicate 1	replicate 2	replicate 3	replicate 4	replicate 5	replicate 6
blue/yellow	Ctr	A	n/a	5.32521	5.69079	2.25797	6.87005	4.11423	Ratio sector size blue/yellow
blue/yellow	Pu Tp	D	n/a	0.118959	0.187043	n/a	0.310621	0.242713
blue/yellow	Pp Pu	F	1.40999	1.2193	1.09109	n/a	1.09265	1.62179
blue/yellow	Pu Pp Tp	H	1.18945	n/a	1.34485	1.17162	1.0859	n/a
			replicate 1	replicate 2	replicate 3	replicate 4	replicate 5	replicate 6
Figure 5e	Ctr	A	0.763527	0.7386	0.784529	0.768811	0.752958	0.747939	Frequency of blue
blue	Pu Tp	D	0.422126	0.435748	n/a	0.427559	0.424173	0.428594
blue	Pp Pu	F	0.713573	0.699895	0.65965	0.752054	0.649436	0.722351
blue	Pu Pp Tp	H	0.673029	0.644539	0.636015	0.779456	0.674006	0.742461
yellow	Ctr	A	0.236473	0.2614	0.215471	0.231189	0.247042	0.252061
yellow	Pu Tp	D	0.577874	0.564252	n/a	0.572441	0.575827	0.571406
yellow	Pp Pu	F	0.286427	0.300105	0.34035	0.247946	0.350564	0.277649
yellow	Pu Pp Tp	H	0.326971	0.355461	0.363985	0.220544	0.325994	0.257539
